# Supplementary material for: Effects of Inosine-5′-monophosphate Dehydrogenase (IMPDH/GuaB) Inhibitors on Borrelia burgdorferi Growth in Standard and Modified Culture Conditions
Source: Microorganisms. 2024 Oct 15;12(10):2064. doi: 10.3390/microorganisms12102064 (PMC11509813; doi:10.3390/microorganisms12102064)
Supplement: Supplementary file 1 [file microorganisms-12-02064-s001.zip]

Archive with 1 entries (1 files):
- microorganisms-3243527-supplementary.xlsx
